# Supplementary material for: Explaining Productivity Differences Among Tree Species via Biotic and Abiotic Factors
Source: Life (Basel). 2026 Feb 5;16(2):277. doi: 10.3390/life16020277 (PMC12942189; doi:10.3390/life16020277)
Supplement: Supplementary file 1 [file life-16-00277-s001.zip]

Archive with 1 entries (1 files):
- life-4119914-supplementary.pdf
